# Supplementary material for: Reducing the Periplasmic Glutathione Content Makes Escherichia coli Resistant to Trimethoprim and Other Antimicrobial Drugs
Source: Microbiol Spectr. 2021 Dec 15;9(3):e00743-21. doi: 10.1128/Spectrum.00743-21 (PMC8672908; doi:10.1128/Spectrum.00743-21)
Supplement: SUPPLEMENTAL FILE 2 — Supplemental material. Download SPECTRUM00743-21_Supp_2_seq5.xlsx, XLSX file, 0.03 MB [file spectrum00743-21_supp_2_seq5.xlsx]

## Sheet: All-Gene.snp.all.stat.aa.sort -
Table S3: Comparative analysis for target gene mutations in NCBI pathogen list. Table includes gene name, gene mutation position, number in total isolates, number in clinical isolates, P-value, and corrected P-value.
Genename	Seqname	Gene_pos	Genome_pos	#total strains in the alignment generated	#mutated strains in the alignment	#clinical strains in the comparative alignment	#mutations in clinical strains in the alignment	p-value for clinical over-representation among mutated strains	FDR-adjusted p-value	Type
cydC	AP009048.1:c929617-927896	1154	926743	7994	7916	4460	4456	5.68e-22	3.77e-20	CAG,Q->CTG,L:7916
cydD	AP009048.1:c931384-929618	1062	928557	7993	6526	3904	3196	0.698974	0.717007	GAG,E->GAT,D:6519;GAG,E->GAC,D:7
cydC	AP009048.1:c929617-927896	943	926954	7996	6332	4461	3717	1.38e-24	1.14e-22	TCT,S->ACT,T:6332
cydC	AP009048.1:c929617-927896	1339	926558	7862	5732	4411	3374	4.6e-16	2.54e-14	TCG,S->GCG,A:5732
grxA	AP009048.1:c891175-890918	25	890894	7999	3190	4130	1714	0.00119326	0.0137919	TCG,S->CCG,P:3188;TCG,S->ACG,T:2
cydD	AP009048.1:c931384-929618	1019	928600	7992	2676	3903	1504	5.22e-21	3.24e-19	GCG,A->GTG,V:2671;GCG,A->GGG,G:5
gshA	AP009048.1:c2815095-2813539	1208	2812332	7943	2657	4454	1441	0.991005	0.993003	CCG,P->CTG,L:2657
gshA	AP009048.1:c2815095-2813539	1510	2812030	8000	2514	4482	1352	0.997129	0.998133	GCC,A->ACC,T:2514
cydC	AP009048.1:c929617-927896	1346	926551	7862	2352	4411	1183	1	1	ATC,I->AGC,S:2352
cydD	AP009048.1:c931384-929618	1679	927940	7992	2137	3903	1195	1.15e-14	6.03e-13	CGG,R->CAG,Q:2137
cydD	AP009048.1:c931384-929618	1042	928577	7993	1960	3904	790	1.65e-18	9.65e-17	GTG,V->CTG,L:1960
cydD	AP009048.1:c931384-929618	1359	928260	7991	1887	3903	1139	1.15e-30	1.14e-28	CAA,Q->CAT,H:1226;CAA,Q->CAC,H:661
cydC	AP009048.1:c929617-927896	1564	926333	7862	1588	4411	1312	2.4e-136	2.39e-133	CGT,R->AGT,S:42;CGT,R->TGT,C:1546
cydC	AP009048.1:c929617-927896	1079	926818	7996	1414	4461	1182	2.3e-130	1.14e-127	TCT,S->TAT,Y:1414
cydD	AP009048.1:c931384-929618	1018	928601	7992	1220	3903	429	9.85e-26	8.9e-24	GCG,A->ACG,T:1220
cydD	AP009048.1:c931384-929618	1031	928588	7993	1083	3904	500	0.031309	0.217677	TCG,S->TTG,L:1083
cydD	AP009048.1:c931384-929618	236	929383	8005	983	3909	570	5.19e-10	1.61e-08	GTG,V->GCG,A:940;GTG,V->GGG,G:43
cydC	AP009048.1:c929617-927896	457	927440	7998	938	4462	432	1.22e-10	4.67e-09	ATC,I->GTC,V:938
cydC	AP009048.1:c929617-927896	1565	926332	7861	820	4411	462	0.459673	0.602981	CGT,R->CAT,H:820
gshA	AP009048.1:c2815095-2813539	1281	2812259	8014	786	4484	378	1.92e-06	4.06e-05	GAA,E->GAC,D:786
cydC	AP009048.1:c929617-927896	1343	926554	7862	758	4411	268	1.01e-33	1.68e-31	GAG,E->GTG,V:758
cydD	AP009048.1:c931384-929618	1369	928250	7991	741	3903	490	1.88e-23	1.33e-21	GCA,A->ACA,T:741
cydC	AP009048.1:c929617-927896	479	927418	7998	715	4462	253	1.1e-30	1.14e-28	TTC,F->TCC,S:715
cydC	AP009048.1:c929617-927896	1373	926524	7863	689	4411	239	2.07e-32	2.94e-30	CTG,L->CAG,Q:689
cydC	AP009048.1:c929617-927896	152	927745	7996	673	4461	302	1.87e-09	5.32e-08	GTT,V->GGT,G:673
gshB	AP009048.1:3090534-3091484	568	3091101	8015	662	4002	294	0.00170685	0.019063	CAT,H->AAT,N:662
gshA	AP009048.1:c2815095-2813539	840	2812700	7941	617	4454	226	3.7e-24	2.83e-22	GAG,E->GAT,D:617
cydC	AP009048.1:c929617-927896	1003	926894	7997	491	4462	206	1.47e-10	5.2e-09	GAT,D->TAT,Y:262;GAT,D->AAT,N:229
cydC	AP009048.1:c929617-927896	1231	926666	7995	476	4460	294	0.00375004	0.0376519	GCT,A->TCT,S:1;GCT,A->ACT,T:475
cydC	AP009048.1:c929617-927896	494	927403	7998	415	4462	340	7.64e-31	9.49e-29	ACG,T->AGG,R:415
cydC	AP009048.1:c929617-927896	967	926930	7996	405	4461	364	3.56e-53	8.84e-51	GAG,E->AAG,K:405
gshB	AP009048.1:3090534-3091484	772	3091305	8008	387	3998	335	1.58e-54	5.23e-52	ATC,I->GTC,V:386;ATC,I->CTC,L:1
gshA	AP009048.1:c2815095-2813539	502	2813038	7940	382	4455	272	3.64e-10	1.21e-08	TCG,S->GCG,A:382
cydC	AP009048.1:c929617-927896	247	927650	7997	322	4461	283	5.69e-37	1.13e-34	GTA,V->ATA,I:322
gshA	AP009048.1:c2815095-2813539	1103	2812437	7942	315	4454	224	1.58e-08	4.02e-07	AGC,S->AAC,N:315
gshA	AP009048.1:c2815095-2813539	1104	2812436	7942	315	4454	224	1.58e-08	4.02e-07	AGC,S->AGA,R:315
cydD	AP009048.1:c931384-929618	1024	928595	7993	302	3904	127	0.00932749	0.0806219	TTA,L->ATA,I:302
cydC	AP009048.1:c929617-927896	1186	926711	7995	301	4460	220	2.09e-10	7.16e-09	GAG,E->AAG,K:301
cydC	AP009048.1:c929617-927896	995	926902	7997	296	4462	118	1.48e-08	3.97e-07	CGT,R->CAT,H:296
gshA	AP009048.1:c2815095-2813539	472	2813068	7940	277	4455	114	2.57e-07	5.95e-06	GCA,A->ACA,T:4;GCA,A->CCA,P:273
cydC	AP009048.1:c929617-927896	481	927416	7998	254	4462	87	1.8e-12	7.79e-11	ACC,T->CCC,P:254
gshA	AP009048.1:c2815095-2813539	515	2813025	7943	234	4455	93	2.51e-07	5.93e-06	GCC,A->GGC,G:234
cydD	AP009048.1:c931384-929618	1406	928213	7990	233	3903	101	0.0504935	0.311743	CCG,P->CAG,Q:230;CCG,P->CTG,L:3
cydD	AP009048.1:c931384-929618	1198	928421	7993	233	3904	137	0.00125021	0.014284	CTC,L->TTC,F:233
cydD	AP009048.1:c931384-929618	1654	927965	7992	219	3903	69	1.02e-07	2.46e-06	GTC,V->-TC,:7;GTC,V->ATC,I:212
cydD	AP009048.1:c931384-929618	1736	927883	7992	208	3903	61	5.31e-09	1.47e-07	ACA,T->AAA,K:208
cydC	AP009048.1:c929617-927896	502	927395	7998	168	4462	121	8.87e-06	0.000172954	GGC,G->AGC,S:168
gshA	AP009048.1:c2815095-2813539	1163	2812377	7943	165	4454	130	5.78e-10	1.74e-08	GGT,G->GAT,D:165
cydC	AP009048.1:c929617-927896	1681	926216	7861	158	4411	131	4.99e-13	2.25e-11	GCC,A->ACC,T:158
cydC	AP009048.1:c929617-927896	1202	926695	7995	157	4460	82	0.838231	0.840768	GAT,D->GGT,G:157

## Sheet: Gene.snp.all.stat.fisher.top50
Table S3: Comparative analysis for top 50 gene mutations in NCBI pathogen list.
Genename	Seqname	Gene_pos	Genome_pos	#total strains in the alignment generated	#mutated strains in the alignment	#clinical strains in the comparative alignment	#mutations in clinical strains in the alignment	p-value for clinical over-representation among mutated strains	FDR-adjusted p-value	Type
cydC	AP009048.1:c929617-927896	1154	926743	7994	7916	4460	4456	5.68e-22	3.77e-20	CAG,Q->CTG,L:7916
cydD	AP009048.1:c931384-929618	1062	928557	7993	6526	3904	3196	0.698974	0.717007	GAG,E->GAT,D:6519;GAG,E->GAC,D:7
cydC	AP009048.1:c929617-927896	943	926954	7996	6332	4461	3717	1.38e-24	1.14e-22	TCT,S->ACT,T:6332
cydC	AP009048.1:c929617-927896	1339	926558	7862	5732	4411	3374	4.6e-16	2.54e-14	TCG,S->GCG,A:5732
grxA	AP009048.1:c891175-890918	25	890894	7999	3190	4130	1714	0.00119326	0.0137919	TCG,S->CCG,P:3188;TCG,S->ACG,T:2
cydD	AP009048.1:c931384-929618	1019	928600	7992	2676	3903	1504	5.22e-21	3.24e-19	GCG,A->GTG,V:2671;GCG,A->GGG,G:5
gshA	AP009048.1:c2815095-2813539	1208	2812332	7943	2657	4454	1441	0.991005	0.993003	CCG,P->CTG,L:2657
gshA	AP009048.1:c2815095-2813539	1510	2812030	8000	2514	4482	1352	0.997129	0.998133	GCC,A->ACC,T:2514
cydC	AP009048.1:c929617-927896	1346	926551	7862	2352	4411	1183	1	1	ATC,I->AGC,S:2352
cydD	AP009048.1:c931384-929618	1679	927940	7992	2137	3903	1195	1.15e-14	6.03e-13	CGG,R->CAG,Q:2137
cydD	AP009048.1:c931384-929618	1042	928577	7993	1960	3904	790	1.65e-18	9.65e-17	GTG,V->CTG,L:1960
cydD	AP009048.1:c931384-929618	1359	928260	7991	1887	3903	1139	1.15e-30	1.14e-28	CAA,Q->CAT,H:1226;CAA,Q->CAC,H:661
cydC	AP009048.1:c929617-927896	1564	926333	7862	1588	4411	1312	2.4e-136	2.39e-133	CGT,R->AGT,S:42;CGT,R->TGT,C:1546
cydC	AP009048.1:c929617-927896	1079	926818	7996	1414	4461	1182	2.3e-130	1.14e-127	TCT,S->TAT,Y:1414
cydD	AP009048.1:c931384-929618	1018	928601	7992	1220	3903	429	9.85e-26	8.9e-24	GCG,A->ACG,T:1220
cydD	AP009048.1:c931384-929618	1031	928588	7993	1083	3904	500	0.031309	0.217677	TCG,S->TTG,L:1083
cydD	AP009048.1:c931384-929618	236	929383	8005	983	3909	570	5.19e-10	1.61e-08	GTG,V->GCG,A:940;GTG,V->GGG,G:43
cydC	AP009048.1:c929617-927896	457	927440	7998	938	4462	432	1.22e-10	4.67e-09	ATC,I->GTC,V:938
cydC	AP009048.1:c929617-927896	1565	926332	7861	820	4411	462	0.459673	0.602981	CGT,R->CAT,H:820
gshA	AP009048.1:c2815095-2813539	1281	2812259	8014	786	4484	378	1.92e-06	4.06e-05	GAA,E->GAC,D:786
cydC	AP009048.1:c929617-927896	1343	926554	7862	758	4411	268	1.01e-33	1.68e-31	GAG,E->GTG,V:758
cydD	AP009048.1:c931384-929618	1369	928250	7991	741	3903	490	1.88e-23	1.33e-21	GCA,A->ACA,T:741
cydC	AP009048.1:c929617-927896	479	927418	7998	715	4462	253	1.1e-30	1.14e-28	TTC,F->TCC,S:715
cydC	AP009048.1:c929617-927896	1373	926524	7863	689	4411	239	2.07e-32	2.94e-30	CTG,L->CAG,Q:689
cydC	AP009048.1:c929617-927896	152	927745	7996	673	4461	302	1.87e-09	5.32e-08	GTT,V->GGT,G:673
gshB	AP009048.1:3090534-3091484	568	3091101	8015	662	4002	294	0.00170685	0.019063	CAT,H->AAT,N:662
gshA	AP009048.1:c2815095-2813539	840	2812700	7941	617	4454	226	3.7e-24	2.83e-22	GAG,E->GAT,D:617
cydC	AP009048.1:c929617-927896	1003	926894	7997	491	4462	206	1.47e-10	5.2e-09	GAT,D->TAT,Y:262;GAT,D->AAT,N:229
cydC	AP009048.1:c929617-927896	1231	926666	7995	476	4460	294	0.00375004	0.0376519	GCT,A->TCT,S:1;GCT,A->ACT,T:475
cydC	AP009048.1:c929617-927896	494	927403	7998	415	4462	340	7.64e-31	9.49e-29	ACG,T->AGG,R:415
cydC	AP009048.1:c929617-927896	967	926930	7996	405	4461	364	3.56e-53	8.84e-51	GAG,E->AAG,K:405
gshB	AP009048.1:3090534-3091484	772	3091305	8008	387	3998	335	1.58e-54	5.23e-52	ATC,I->GTC,V:386;ATC,I->CTC,L:1
gshA	AP009048.1:c2815095-2813539	502	2813038	7940	382	4455	272	3.64e-10	1.21e-08	TCG,S->GCG,A:382
cydC	AP009048.1:c929617-927896	247	927650	7997	322	4461	283	5.69e-37	1.13e-34	GTA,V->ATA,I:322
gshA	AP009048.1:c2815095-2813539	1103	2812437	7942	315	4454	224	1.58e-08	4.02e-07	AGC,S->AAC,N:315
gshA	AP009048.1:c2815095-2813539	1104	2812436	7942	315	4454	224	1.58e-08	4.02e-07	AGC,S->AGA,R:315
cydD	AP009048.1:c931384-929618	1024	928595	7993	302	3904	127	0.00932749	0.0806219	TTA,L->ATA,I:302
cydC	AP009048.1:c929617-927896	1186	926711	7995	301	4460	220	2.09e-10	7.16e-09	GAG,E->AAG,K:301
cydC	AP009048.1:c929617-927896	995	926902	7997	296	4462	118	1.48e-08	3.97e-07	CGT,R->CAT,H:296
gshA	AP009048.1:c2815095-2813539	472	2813068	7940	277	4455	114	2.57e-07	5.95e-06	GCA,A->ACA,T:4;GCA,A->CCA,P:273
cydC	AP009048.1:c929617-927896	481	927416	7998	254	4462	87	1.8e-12	7.79e-11	ACC,T->CCC,P:254
gshA	AP009048.1:c2815095-2813539	515	2813025	7943	234	4455	93	2.51e-07	5.93e-06	GCC,A->GGC,G:234
cydD	AP009048.1:c931384-929618	1406	928213	7990	233	3903	101	0.0504935	0.311743	CCG,P->CAG,Q:230;CCG,P->CTG,L:3
cydD	AP009048.1:c931384-929618	1198	928421	7993	233	3904	137	0.00125021	0.014284	CTC,L->TTC,F:233
cydD	AP009048.1:c931384-929618	1654	927965	7992	219	3903	69	1.02e-07	2.46e-06	GTC,V->-TC,:7;GTC,V->ATC,I:212
cydD	AP009048.1:c931384-929618	1736	927883	7992	208	3903	61	5.31e-09	1.47e-07	ACA,T->AAA,K:208
cydC	AP009048.1:c929617-927896	502	927395	7998	168	4462	121	8.87e-06	0.000172954	GGC,G->AGC,S:168
gshA	AP009048.1:c2815095-2813539	1163	2812377	7943	165	4454	130	5.78e-10	1.74e-08	GGT,G->GAT,D:165
cydC	AP009048.1:c929617-927896	1681	926216	7861	158	4411	131	4.99e-13	2.25e-11	GCC,A->ACC,T:158
cydC	AP009048.1:c929617-927896	1202	926695	7995	157	4460	82	0.838231	0.840768	GAT,D->GGT,G:157
